# Supplementary material for: A Cellular Model of Amyotrophic Lateral Sclerosis to Study the Therapeutic Effects of Extracellular Vesicles from Adipose Mesenchymal Stem Cells on Microglial Activation
Source: Int J Mol Sci. 2024 May 24;25(11):5707. doi: 10.3390/ijms25115707 (PMC11171908; doi:10.3390/ijms25115707)
Supplement: Supplementary file 1 [file ijms-25-05707-s001.zip]

Archive with 1 entries (1 files):
- ijms-2948409-supplementary.pdf
